# Supplementary material for: Simultaneous Quantitative SARS-CoV-2 Antigen and Host Antibody Detection and Pre-Screening Strategy at the Point of Care
Source: Bioengineering (Basel). 2023 Jun 1;10(6):670. doi: 10.3390/bioengineering10060670 (PMC10295356; doi:10.3390/bioengineering10060670)
Supplement: Supplementary file 1 [file bioengineering-10-00670-s001.zip]

Archive with 1 entries (1 files):
- bioengineering-2363776-supplementary.pdf
